# Supplementary material for: Impact of Corn Starch Molecular Structures on Texture, Water Dynamics, Microstructure, and Protein Structure in Silver Carp (Hypophthalmichthys molitrix) Surimi Gel
Source: Foods. 2024 Feb 23;13(5):675. doi: 10.3390/foods13050675 (PMC10931399; doi:10.3390/foods13050675)
Supplement: Supplementary file 1 [file foods-13-00675-s001.zip]

Archive with 1 entries (1 files):
- foods-2853229-supplementary.pdf
